# Supplementary material for: LINE-1 RNA triggers matrix formation in bone cells via a PKR-mediated inflammatory response
Source: EMBO J. 2024 Jul 1;43(17):3587–603. doi: 10.1038/s44318-024-00143-z (PMC11377738; doi:10.1038/s44318-024-00143-z)
Supplement: Supplementary file 4 — Source data Fig. 3 [file 44318_2024_143_MOESM4_ESM.zip]

Archive with 187 entries (174 files):
- Figure 3/
- Figure 3/3E/
- Figure 3/3B/
- Figure 3/3C/
- Figure 3/3D/
- __MACOSX/Figure 3/._3D
- Figure 3/.DS_Store
- __MACOSX/Figure 3/._.DS_Store
- Figure 3/3H/
- Figure 3/3F/
- Figure 3/3G/
- __MACOSX/Figure 3/._3G
- Figure 3/3E/RFP 10,6 .jpg
- __MACOSX/Figure 3/3E/._RFP 10,6 .jpg
- Figure 3/3E/L1 70.jpg
- __MACOSX/Figure 3/3E/._L1 70.jpg
- Figure 3/3E/.DS_Store
- __MACOSX/Figure 3/3E/._.DS_Store
- Figure 3/3E/RFP 116.jpg
- __MACOSX/Figure 3/3E/._RFP 116.jpg
- Figure 3/3E/RFP 70.jpg
- __MACOSX/Figure 3/3E/._RFP 70.jpg
- Figure 3/3E/RFP770.jpg
- __MACOSX/Figure 3/3E/._RFP770.jpg
- Figure 3/3E/3E README.docx
- __MACOSX/Figure 3/3E/._3E README.docx
- Figure 3/3E/L1 32.jpg
- __MACOSX/Figure 3/3E/._L1 32.jpg
- Figure 3/3E/L1 3,5.jpg
- __MACOSX/Figure 3/3E/._L1 3,5.jpg
- Figure 3/3E/RFP 3,5.jpg
- __MACOSX/Figure 3/3E/._RFP 3,5.jpg
- Figure 3/3E/RFP 32.jpg
- __MACOSX/Figure 3/3E/._RFP 32.jpg
- Figure 3/3E/RFP 350.jpg
- __MACOSX/Figure 3/3E/._RFP 350.jpg
- Figure 3/3E/L1 10,6.jpg
- __MACOSX/Figure 3/3E/._L1 10,6.jpg
- Figure 3/3B/.DS_Store
- __MACOSX/Figure 3/3B/._.DS_Store
- Figure 3/3B/3B RT-qPCR rel expression.xlsx
- __MACOSX/Figure 3/3B/._3B RT-qPCR rel expression.xlsx
- Figure 3/3C/.DS_Store
- __MACOSX/Figure 3/3C/._.DS_Store
- Figure 3/3C/3C micr image.TIF
- __MACOSX/Figure 3/3C/._3C micr image.TIF
- Figure 3/3D/.DS_Store
- __MACOSX/Figure 3/3D/._.DS_Store
- Figure 3/3D/3D quantification.xlsx
- __MACOSX/Figure 3/3D/._3D quantification.xlsx
- Figure 3/3D/3D osteoimages/
- Figure 3/3D/3D  Alizarin images/
- Figure 3/3H/.DS_Store
- __MACOSX/Figure 3/3H/._.DS_Store
- Figure 3/3H/3H quantification.xlsx
- __MACOSX/Figure 3/3H/._3H quantification.xlsx
- Figure 3/3F/.DS_Store
- __MACOSX/Figure 3/3F/._.DS_Store
- Figure 3/3F/3F quantification.xlsx
- __MACOSX/Figure 3/3F/._3F quantification.xlsx
- Figure 3/3F/3F micr image/
- Figure 3/3G/3G osteoimages/
- Figure 3/3G/.DS_Store
- __MACOSX/Figure 3/3G/._.DS_Store
- Figure 3/3G/3G quantification.xlsx
- __MACOSX/Figure 3/3G/._3G quantification.xlsx
- Figure 3/3G/3G Alizarin images/
- Figure 3/3D/3D osteoimages/.DS_Store
- __MACOSX/Figure 3/3D/3D osteoimages/._.DS_Store
- Figure 3/3D/3D osteoimages/D170 osteo RFP.TIF
- __MACOSX/Figure 3/3D/3D osteoimages/._D170 osteo RFP.TIF
- Figure 3/3D/3D osteoimages/D188 dapi L1.TIF
- __MACOSX/Figure 3/3D/3D osteoimages/._D188 dapi L1.TIF
- Figure 3/3D/3D osteoimages/D170 dapi L1.TIF
- __MACOSX/Figure 3/3D/3D osteoimages/._D170 dapi L1.TIF
- Figure 3/3D/3D osteoimages/D170 osteo L1.TIF
- __MACOSX/Figure 3/3D/3D osteoimages/._D170 osteo L1.TIF
- Figure 3/3D/3D osteoimages/D188 osteo L1.TIF
- __MACOSX/Figure 3/3D/3D osteoimages/._D188 osteo L1.TIF
- Figure 3/3D/3D osteoimages/D188 osteo RFP.TIF
- __MACOSX/Figure 3/3D/3D osteoimages/._D188 osteo RFP.TIF
- Figure 3/3D/3D osteoimages/D170 dapi RFP.TIF
- __MACOSX/Figure 3/3D/3D osteoimages/._D170 dapi RFP.TIF
- Figure 3/3D/3D osteoimages/D188 dapi RFP.TIF
- __MACOSX/Figure 3/3D/3D osteoimages/._D188 dapi RFP.TIF
- Figure 3/3D/3D  Alizarin images/D170 RFP.jpg
- __MACOSX/Figure 3/3D/3D  Alizarin images/._D170 RFP.jpg
- Figure 3/3D/3D  Alizarin images/3D README.docx
- __MACOSX/Figure 3/3D/3D  Alizarin images/._3D README.docx
- Figure 3/3D/3D  Alizarin images/.DS_Store
- __MACOSX/Figure 3/3D/3D  Alizarin images/._.DS_Store
- Figure 3/3D/3D  Alizarin images/D188 L1.jpg
- __MACOSX/Figure 3/3D/3D  Alizarin images/._D188 L1.jpg
- Figure 3/3D/3D  Alizarin images/D170 L1.jpg
- __MACOSX/Figure 3/3D/3D  Alizarin images/._D170 L1.jpg
- Figure 3/3D/3D  Alizarin images/D188 RFP.jpg
- __MACOSX/Figure 3/3D/3D  Alizarin images/._D188 RFP.jpg
- Figure 3/3F/3F micr image/HUK7_d21.png
- __MACOSX/Figure 3/3F/3F micr image/._HUK7_d21.png
- Figure 3/3F/3F micr image/D188_d21.png
- __MACOSX/Figure 3/3F/3F micr image/._D188_d21.png
- Figure 3/3F/3F micr image/HUK12_d14.png
- __MACOSX/Figure 3/3F/3F micr image/._HUK12_d14.png
- Figure 3/3F/3F micr image/D247_d21.png
- __MACOSX/Figure 3/3F/3F micr image/._D247_d21.png
- Figure 3/3F/3F micr image/HUK16_d21.png
- __MACOSX/Figure 3/3F/3F micr image/._HUK16_d21.png
- Figure 3/3F/3F micr image/HUK12_d17.png
- __MACOSX/Figure 3/3F/3F micr image/._HUK12_d17.png
- Figure 3/3F/3F micr image/D170_d14.png
- __MACOSX/Figure 3/3F/3F micr image/._D170_d14.png
- Figure 3/3F/3F micr image/HUK9_d17.png
- __MACOSX/Figure 3/3F/3F micr image/._HUK9_d17.png
- Figure 3/3F/3F micr image/D239_d14.png
- __MACOSX/Figure 3/3F/3F micr image/._D239_d14.png
- Figure 3/3F/3F micr image/D170_d17.png
- __MACOSX/Figure 3/3F/3F micr image/._D170_d17.png
- Figure 3/3F/3F micr image/HUK9_d14.png
- __MACOSX/Figure 3/3F/3F micr image/._HUK9_d14.png
- Figure 3/3F/3F micr image/D239_d17.png
- __MACOSX/Figure 3/3F/3F micr image/._D239_d17.png
- Figure 3/3F/3F micr image/HUK12_d21.png
- __MACOSX/Figure 3/3F/3F micr image/._HUK12_d21.png
- Figure 3/3F/3F micr image/D188_d14.png
- __MACOSX/Figure 3/3F/3F micr image/._D188_d14.png
- Figure 3/3F/3F micr image/D247_d14.png
- __MACOSX/Figure 3/3F/3F micr image/._D247_d14.png
- Figure 3/3F/3F micr image/HUK16_d14.png
- __MACOSX/Figure 3/3F/3F micr image/._HUK16_d14.png
- Figure 3/3F/3F micr image/D188_d17.png
- __MACOSX/Figure 3/3F/3F micr image/._D188_d17.png
- Figure 3/3F/3F micr image/D247_d17.png
- __MACOSX/Figure 3/3F/3F micr image/._D247_d17.png
- Figure 3/3F/3F micr image/HUK16_d17.png
- __MACOSX/Figure 3/3F/3F micr image/._HUK16_d17.png
- Figure 3/3F/3F micr image/D170_d21.png
- __MACOSX/Figure 3/3F/3F micr image/._D170_d21.png
- Figure 3/3F/3F micr image/D239_d21.png
- __MACOSX/Figure 3/3F/3F micr image/._D239_d21.png
- Figure 3/3F/3F micr image/HUK9_d21.png
- __MACOSX/Figure 3/3F/3F micr image/._HUK9_d21.png
- Figure 3/3F/3F micr image/HUK7_d17.png
- __MACOSX/Figure 3/3F/3F micr image/._HUK7_d17.png
- Figure 3/3F/3F micr image/HUK7_d14.png
- __MACOSX/Figure 3/3F/3F micr image/._HUK7_d14.png
- Figure 3/3G/3G osteoimages/huk16 dapi L1.tif
- __MACOSX/Figure 3/3G/3G osteoimages/._huk16 dapi L1.tif
- Figure 3/3G/3G osteoimages/huk12 osteo L1.tif
- __MACOSX/Figure 3/3G/3G osteoimages/._huk12 osteo L1.tif
- Figure 3/3G/3G osteoimages/.DS_Store
- __MACOSX/Figure 3/3G/3G osteoimages/._.DS_Store
- Figure 3/3G/3G osteoimages/huk9 osteo L1.tif
- __MACOSX/Figure 3/3G/3G osteoimages/._huk9 osteo L1.tif
- Figure 3/3G/3G osteoimages/huk9 dapi L1.tif
- __MACOSX/Figure 3/3G/3G osteoimages/._huk9 dapi L1.tif
- Figure 3/3G/3G osteoimages/huk16 dapi RFP.tif
- __MACOSX/Figure 3/3G/3G osteoimages/._huk16 dapi RFP.tif
- Figure 3/3G/3G osteoimages/huk12 osteo RFP.tif
- __MACOSX/Figure 3/3G/3G osteoimages/._huk12 osteo RFP.tif
- Figure 3/3G/3G osteoimages/huk16 osteo RFP.tif
- __MACOSX/Figure 3/3G/3G osteoimages/._huk16 osteo RFP.tif
- Figure 3/3G/3G osteoimages/huk12 dapi L1.tif
- __MACOSX/Figure 3/3G/3G osteoimages/._huk12 dapi L1.tif
- Figure 3/3G/3G osteoimages/huk9 dapi RFP.tif
- __MACOSX/Figure 3/3G/3G osteoimages/._huk9 dapi RFP.tif
- Figure 3/3G/3G osteoimages/huk12 dapi RFP.tif
- __MACOSX/Figure 3/3G/3G osteoimages/._huk12 dapi RFP.tif
- Figure 3/3G/3G osteoimages/huk9 osteo RFP.tif
- __MACOSX/Figure 3/3G/3G osteoimages/._huk9 osteo RFP.tif
- Figure 3/3G/3G osteoimages/huk16 osteo L1.tif
- __MACOSX/Figure 3/3G/3G osteoimages/._huk16 osteo L1.tif
- Figure 3/3G/3G Alizarin images/HUK9 RFP.JPG
- __MACOSX/Figure 3/3G/3G Alizarin images/._HUK9 RFP.JPG
- Figure 3/3G/3G Alizarin images/.DS_Store
- __MACOSX/Figure 3/3G/3G Alizarin images/._.DS_Store
- Figure 3/3G/3G Alizarin images/HUK9 L1.JPG
- __MACOSX/Figure 3/3G/3G Alizarin images/._HUK9 L1.JPG
- Figure 3/3G/3G Alizarin images/HUK12 RFP.JPG
- __MACOSX/Figure 3/3G/3G Alizarin images/._HUK12 RFP.JPG
- Figure 3/3G/3G Alizarin images/3G README.docx
- __MACOSX/Figure 3/3G/3G Alizarin images/._3G README.docx
- Figure 3/3G/3G Alizarin images/HUK12 L1.JPG
- __MACOSX/Figure 3/3G/3G Alizarin images/._HUK12 L1.JPG
- Figure 3/3G/3G Alizarin images/HUK16 L1.JPG
- __MACOSX/Figure 3/3G/3G Alizarin images/._HUK16 L1.JPG
- Figure 3/3G/3G Alizarin images/HUK16 RFP.JPG
- __MACOSX/Figure 3/3G/3G Alizarin images/._HUK16 RFP.JPG
