# Supplementary material for: LINE-1 RNA triggers matrix formation in bone cells via a PKR-mediated inflammatory response
Source: EMBO J. 2024 Jul 1;43(17):3587–603. doi: 10.1038/s44318-024-00143-z (PMC11377738; doi:10.1038/s44318-024-00143-z)
Supplement: Supplementary file 4 — Source data Fig. 3 [file 44318_2024_143_MOESM4_ESM.zip › Figure 3/3B/3B RT-qPCR rel expression.xlsx]

## Sheet: Sheet1
		REP1 RFP	REP2 RFP	REP3 RFP	REP1 L1	REP2 L1	REP3 L1
	d6	1	1	1	4.91688	4.52966	9.46106
	d10	0.814894	1.12007	0.7601	2.4858	2.44252	2.36983
	d14	0.712233	0.68258	0.584667	0.880257	0.694516	1.0485
