# Supplementary material for: LINE-1 RNA triggers matrix formation in bone cells via a PKR-mediated inflammatory response
Source: EMBO J. 2024 Jul 1;43(17):3587–603. doi: 10.1038/s44318-024-00143-z (PMC11377738; doi:10.1038/s44318-024-00143-z)
Supplement: Supplementary file 4 — Source data Fig. 3 [file 44318_2024_143_MOESM4_ESM.zip › Figure 3/3D/3D quantification.xlsx]

## Sheet: Sheet1
D188
RFP	L1
12735	19115
11345	N/A
11569	19257
9807	18234
11212	19142
10918	20456
12205	21512
N/A	19928
12925	18750
11063	18541
12047	18433
10878	19546
D170
RFP	L1
12755	20165
N/A	19353
10579	20217
10607	21264
12031	20153
10815	21436
11215	21114
12437	18938
11423	18728
11562	18442
12047	21453
9263	19216
