# Supplementary material for: LINE-1 RNA triggers matrix formation in bone cells via a PKR-mediated inflammatory response
Source: EMBO J. 2024 Jul 1;43(17):3587–603. doi: 10.1038/s44318-024-00143-z (PMC11377738; doi:10.1038/s44318-024-00143-z)
Supplement: Supplementary file 4 — Source data Fig. 3 [file 44318_2024_143_MOESM4_ESM.zip › Figure 3/3H/3H quantification.xlsx]

## Sheet: Sheet1
		D5			D7 RFP			D7 L1			D10 RFP			D10 L1			D13 RFP			D13 L1			D21 RFP			D21 L1
L1 5'UTR	0.865211	1.3042	0.830592	3.21679	1.70266	1.51935	6.28174	6.09825	5.13326	1.28528	1.7335	1.64772	2.43577	3.0564	4.04379	1.5601	1.67919	1.76264	2.77091	2.72604	2.47762	1.54328	1.69185	1.69236	2.2037	1.81716	1.67183
BMP2	1.02396	0.955372	1.02067	2.08851	1.62722	1.52064	5.94538	6.76041	5.39857	1.0156	1.17339	0.82001	2.3456	2.11415	2.46426	0.710226	0.887722	0.885687	1.88576	2.2372	2.43226	0.812429	0.864003	0.81636	0.943534	1.04422	1.11087
RUNX2	0.981483	1.10378	0.914737	1.82612	1.31852	1.1611	3.99196	3.70137	2.58234	1.02086	1.3347	1.06893	1.99611	1.94767	1.72321	1.0697	0.938439	0.959566	1.5374	1.47963	1.35842	0.632983	0.738907	0.49727	0.550734	0.788699	0.847817
MSX2	0.999231	1.04959	0.95118	1.68106	1.30417	1.58204	4.95637	5.12832	4.38509	0.829372	0.844582	0.981099	2.5269	2.58941	2.37273	0.710595	0.730457	0.790417	2.47103	2.31649	3.07764	0.444131	0.444246	0.416187	0.883978	1.1691	1.42696
IBSP	0.951501	1.0159	1.0326	1.14128	0.674787	0.696493	6.18848	5.81233	4.59932	0.316283	0.514693	0.40113	0.644226	0.826584	0.56273	0.581596	0.568763	0.442529	0.659237	0.43358	0.728991	0.776645	1.26569	0.958448	0.2317	0.255868	0.322308
ALPL	1.04952	1.07155	0.878927	1.58565	1.44441	1.58199	0.822732	0.833692	0.79174	1.47758	1.87802	1.6133	1.4827	1.23775	0.999374	1.97675	1.77682	1.98591	2.7852	2.09684	2.22791	1.34969	1.57604	1.34893	2.08764	2.06405	1.93515
OCN	1.10833	0.964514	0.927154	1.8037	1.78121	1.68877	1.81491	1.69932	1.63431	1.41424	1.99352	1.82391	1.74104	2.11116	1.837	1.32329	1.40389	1.47212	1.90672	1.7111	1.88448	1.12223	0.964436	1.01252	1.15751	1.15049	1.61555
