# Supplementary material for: LINE-1 RNA triggers matrix formation in bone cells via a PKR-mediated inflammatory response
Source: EMBO J. 2024 Jul 1;43(17):3587–603. doi: 10.1038/s44318-024-00143-z (PMC11377738; doi:10.1038/s44318-024-00143-z)
Supplement: Supplementary file 4 — Source data Fig. 3 [file 44318_2024_143_MOESM4_ESM.zip › Figure 3/3F/3F quantification.xlsx]

## Sheet: Foglio1
day 14
D188	D239	D247	D170	HUK7	HUK9	HUK12	HUK16
1510093	39994208	60155336	21731055	8642816	6568981	5710903	6134571
2301406	36554405	59508474	42937796	9275521	8388196	8110378	3348929
2026721	29875208	59305049	35647795	5226635	6821005	3953587	4640435
2453902	48768982	54195504	43774084	8095224	6498614	4341524	3602440
1635170	31254202	59676561	47743391	6466320	6802938	5872202	4197106
3244855	29853415	40041530	43954264	3806496	10667167	5637935	4977429
1257381	26691947	38956873	39786658	5350612	6849302	3798039	3039619
1854623	22358303	37888761	36867459	3980042	8645763	7608791
1420946	26668607	36007811	37480587	6293405	8824332	6828380
day 17
D188	D239	D247	D170	HUK7	HUK9	HUK12	HUK16
61459145	54270681	65536490	63483991	42717887	13597863	15773596	24855793
63412082	50102351	64176318	61236250	33487600	14963444	25401882	33516343
63897292	46585532	64015265	60435875	40053248	20810076	20081828	26764667
60506500	50462670	64082087	59469091	22543472	12061616	29918034	27177091
64343590	51042305	65344603	64387853	28346581	14350020	16583251	30757629
62661124	55302109	63428987	63436974	32078401	13955181	17308787	22961014
62662099	55275799	60695258	60523588	22628303	20094345	15852703	50588471
62927556	50718278	61152546	60900476	38436458	16337673	16948938	40354018
59692469	54837099	58947342	60027555	39391932	15288909	16806969	27339741
day 21
D188	D239	D247	D170	HUK7	HUK9	HUK12	HUK16
66421513	64490761	65574979	66474879	55424587	38301611	35817511	50138474
66410589	64620324	65368535	66333447	42509995	43939046	26969205	56961729
65772269	61792327	65099967	66444513	35160869	44978434	30361525	44962892
65361099	64892532	65896965	66433441	40606255	41429755	33128855	41955251
65984257	65735349	65631051	66388251	51286276	35941310	25676211	57878500
66426177	65422252	65156809	66174312	42627113	30038194	23645594	62052383
66436963	65995748	65418120	66382599	43382476	27574254	28513282	63168183
65307539	66164015	64412692	65153445	44084120	44891394	32078340	62438673
65676946	66182860	60367779	66397905	48936937	37330497	30834687	62815694

## Sheet: Foglio2
	0.000937265	0.00290552
