# Supplementary material for: LINE-1 RNA triggers matrix formation in bone cells via a PKR-mediated inflammatory response
Source: EMBO J. 2024 Jul 1;43(17):3587–603. doi: 10.1038/s44318-024-00143-z (PMC11377738; doi:10.1038/s44318-024-00143-z)
Supplement: Supplementary file 4 — Source data Fig. 3 [file 44318_2024_143_MOESM4_ESM.zip › Figure 3/3G/3G quantification.xlsx]

## Sheet: Sheet1
HUK9
RFP	L1
4752	16405
3981	17310
5093	17560
3118	15931
5362	18073
3326	15628
3857	16656
5536	17345
5326	17363
2226	16788
3244	16465
HUK12
RFP	L1
2648	15159
3619	14289
3322	14329
2956	15163
2132	16311
4370	14572
4238	15636
5594	14359
2374	14529
2146	16163
2244	N/A
HUK16
RFP	L1
6342	18115
6259	18503
5185	18297
7215	19280
7223	19191
6626	20496
5738	21612
6546	20928
6637	18650
7351	19511
N/A	18373
5009	21576
