# Supplementary material for: LINE-1 RNA triggers matrix formation in bone cells via a PKR-mediated inflammatory response
Source: EMBO J. 2024 Jul 1;43(17):3587–603. doi: 10.1038/s44318-024-00143-z (PMC11377738; doi:10.1038/s44318-024-00143-z)
Supplement: Supplementary file 5 — Source data Fig. 4 [file 44318_2024_143_MOESM5_ESM.zip]

Archive with 8 entries (6 files):
- Figure 4/
- Figure 4/.DS_Store
- __MACOSX/Figure 4/._.DS_Store
- Figure 4/4D/
- Figure 4/4D/.DS_Store
- __MACOSX/Figure 4/4D/._.DS_Store
- Figure 4/4D/4D RT-qPCR rel expression.xlsx
- __MACOSX/Figure 4/4D/._4D RT-qPCR rel expression.xlsx
