# Supplementary material for: LINE-1 RNA triggers matrix formation in bone cells via a PKR-mediated inflammatory response
Source: EMBO J. 2024 Jul 1;43(17):3587–603. doi: 10.1038/s44318-024-00143-z (PMC11377738; doi:10.1038/s44318-024-00143-z)
Supplement: Supplementary file 5 — Source data Fig. 4 [file 44318_2024_143_MOESM5_ESM.zip › Figure 4/4D/4D RT-qPCR rel expression.xlsx]

## Sheet: Sheet1
HUK9	24 PT	d10	d14	d21
CCL2	1	0.198158	0.174975	0.0525201
PTGS2	1	0.248828	0.198652	0.0485108
TLR2	1	0.147954	0.0664455	0.0298619
CXCL6	1	1.02296	0.218042	0.0271901
CCL20	1	0.148642	0.176198	0.024111
CXCL5	1	1.10437	0.134746	0.0239215
CXCL1	1	0.186374	0.0309759	0.00418102
CXCL2	1	0.120605	0.0216537	0.00422186
CCL3	1	0.0396434	0.0128536	0.0023788
CXCL3	1	0.0676026	0.00738245	0.00218894
CXCL8	1	0.0779311	0.00936622	0.00095316
CXCL10	1	0.00958982	0.00102225	0.00017467
HUK16	24 PT	d10	d14	d21
CCL2	1	0.195788	0.241228	0.235482
PTGS2	0.316694	0.036429	0.0241358	1
TLR2	1	0.301466	0.245902	0.0486585
CXCL6	0.787022	1	0.262948	0.0456476
CCL20	1	0.195788	0.241228	0.235482
CXCL5	0.197501	1	0.110039	0.0389771
CXCL1	1	0.16226	0.0553052	0.0178599
CXCL2	1	0.136847	0.0344336	0.0110812
CCL3	1	0.0642601	0.0246231	0.00141875
CXCL3	1	0.0896263	0.0179006	0.0108124
CXCL8	1	0.0741868	0.0228447	0.0113999
CXCL10	1	0.022294	0.00892012	0.00021297
HUK19	24 PT	d10	d14	d21
CCL2	1	0.412667	0.877935	0.775911
PTGS2	0.0296497	0.00499286	0.0162821	1
TLR2	1	0.894974	0.962775	0.300583
CXCL6	0.0970358	1	0.376651	0.0631701
CCL20	1	0.148642	0.176198	0.024111
CXCL5	0.346297	1	0.272694	0.0649701
CXCL1	1	0.909714	0.32256	0.0336521
CXCL2	1	0.646313	0.186865	0.0462712
CCL3	1	0.0743212	0.0710644	0.00132405
CXCL3	1	0.329858	0.0868862	0.0357934
CXCL8	1	0.846657	0.305107	0.0363158
CXCL10	1	0.0305108	0.00457425	0.00100887
