# Supplementary material for: LINE-1 RNA triggers matrix formation in bone cells via a PKR-mediated inflammatory response
Source: EMBO J. 2024 Jul 1;43(17):3587–603. doi: 10.1038/s44318-024-00143-z (PMC11377738; doi:10.1038/s44318-024-00143-z)
Supplement: Supplementary file 6 — Source data Fig. 5 [file 44318_2024_143_MOESM6_ESM.zip]

Archive with 42 entries (36 files):
- Figure 5/
- Figure 5/5A/
- Figure 5/5F/
- Figure 5/.DS_Store
- __MACOSX/Figure 5/._.DS_Store
- Figure 5/5C/
- Figure 5/5E/
- Figure 5/5A/.DS_Store
- __MACOSX/Figure 5/5A/._.DS_Store
- Figure 5/5A/5A images/
- Figure 5/5F/.DS_Store
- __MACOSX/Figure 5/5F/._.DS_Store
- Figure 5/5F/5F image.jpg
- __MACOSX/Figure 5/5F/._5F image.jpg
- Figure 5/5C/.DS_Store
- __MACOSX/Figure 5/5C/._.DS_Store
- Figure 5/5C/5C README.pdf
- __MACOSX/Figure 5/5C/._5C README.pdf
- Figure 5/5C/H3.tif
- __MACOSX/Figure 5/5C/._H3.tif
- Figure 5/5C/eIF2alpha.tif
- __MACOSX/Figure 5/5C/._eIF2alpha.tif
- Figure 5/5C/merge.tif
- __MACOSX/Figure 5/5C/._merge.tif
- Figure 5/5C/P-eIF2alpha.tif
- __MACOSX/Figure 5/5C/._P-eIF2alpha.tif
- Figure 5/5E/.DS_Store
- __MACOSX/Figure 5/5E/._.DS_Store
- Figure 5/5E/5E RT-qPCR rel expression.xlsx
- __MACOSX/Figure 5/5E/._5E RT-qPCR rel expression.xlsx
- Figure 5/5A/5A images/L1.jpg
- __MACOSX/Figure 5/5A/5A images/._L1.jpg
- Figure 5/5A/5A images/L1 3TC.jpg
- __MACOSX/Figure 5/5A/5A images/._L1 3TC.jpg
- Figure 5/5A/5A images/.DS_Store
- __MACOSX/Figure 5/5A/5A images/._.DS_Store
- Figure 5/5A/5A images/3TC.jpg
- __MACOSX/Figure 5/5A/5A images/._3TC.jpg
- Figure 5/5A/5A images/G140.jpg
- __MACOSX/Figure 5/5A/5A images/._G140.jpg
- Figure 5/5A/5A images/L1 G140.jpg
- __MACOSX/Figure 5/5A/5A images/._L1 G140.jpg
