# Supplementary material for: LINE-1 RNA triggers matrix formation in bone cells via a PKR-mediated inflammatory response
Source: EMBO J. 2024 Jul 1;43(17):3587–603. doi: 10.1038/s44318-024-00143-z (PMC11377738; doi:10.1038/s44318-024-00143-z)
Supplement: Supplementary file 6 — Source data Fig. 5 [file 44318_2024_143_MOESM6_ESM.zip › Figure 5/5E/5E RT-qPCR rel expression.xlsx]

## Sheet: Sheet1
	L1	L1 + C16
CCL2	1	0.50478
PTGS2	1	0.553952
TLR2	1	0.275338
CXCL6	1	0.437982
CCL20	1	0.257463
CXCL5	1	0.849951
CXCL1	1	0.375353
CXCL2	1	0.319856
CCL3	1	0.438297
CXCL3	1	0.384264
CXCL8	1	0.279156
CXCL10	1	0.329876
