# Supplementary material for: LINE-1 RNA triggers matrix formation in bone cells via a PKR-mediated inflammatory response
Source: EMBO J. 2024 Jul 1;43(17):3587–603. doi: 10.1038/s44318-024-00143-z (PMC11377738; doi:10.1038/s44318-024-00143-z)
Supplement: Supplementary file 7 — Source data Fig. 6 [file 44318_2024_143_MOESM7_ESM.zip]

Archive with 11 entries (10 files):
- Figure 6/
- Figure 6/RFP.JPG
- __MACOSX/Figure 6/._RFP.JPG
- Figure 6/L1.JPG
- __MACOSX/Figure 6/._L1.JPG
- Figure 6/.DS_Store
- __MACOSX/Figure 6/._.DS_Store
- Figure 6/6A image.jpg
- __MACOSX/Figure 6/._6A image.jpg
- Figure 6/NT.JPG
- __MACOSX/Figure 6/._NT.JPG
